# Supplementary material for: Social Acceptance in Physical Education and the Regular Classroom: Perceived Motor Competency and Frequency and Type of Sports Participation
Source: Children (Basel). 2023 Mar 16;10(3):568. doi: 10.3390/children10030568 (PMC10046933; doi:10.3390/children10030568)
Supplement: Supplementary file 1 [file children-10-00568-s001.zip]

Archive with 1 entries (1 files):
- children-2273190-supplementary.pdf
